# Supplementary material for: Laboratory Experiments on the In Situ Upgrading of Heavy Crude Oil Using Catalytic Aquathermolysis by Acidic Ionic Liquid
Source: Materials (Basel). 2022 Aug 29;15(17):5959. doi: 10.3390/ma15175959 (PMC9457198; doi:10.3390/ma15175959)
Supplement: Supplementary file 1 [file materials-15-05959-s001.zip]

Archive with 1 entries (1 files):
- materials-1827763-supplementary.pdf
